# Supplementary material for: Fear of an unprecedented, invisible enemy: Difficulties experienced in establishing criteria for the release of COVID-19 patients from isolation in a Japanese University Hospital
Source: PLoS One. 2022 Apr 14;17(4):e0266853. doi: 10.1371/journal.pone.0266853 (PMC9009610; doi:10.1371/journal.pone.0266853)
Supplement: S1 Data — (XLSX) [file pone.0266853.s001.xlsx]

## Sheet: Sheet1
Occupation	Years of engagement	Are you currently in trouble because there is no in-hospital quarantine release standard?	Are you currently working to see patients with COVID-19 in your ward?	What do you think about the need for in-hospital quarantine release standards?
Medical doctor	≥33	Yes, I am in trouble	no response	It is required
Medical doctor	6 to 10	Yes, I am in trouble	no response	It is required
Medical doctor	15 to 20	Yes, I am in trouble	no response	It is required
Medical doctor	11 to 15	Yes, I am in trouble	no response	It is required
Medical doctor	11 to 15	No	no response	It is required
Others	6 to 10	No	no response	It is required
Medical doctor	15 to 20	No	no response	It is required
Others	3 to 5	No	no response	It is required
Medical doctor	15 to 20	Yes, I am in trouble	no response	It is required
Medical engineer	6 to 10	Yes, I am in trouble	no response	It is required
Medical engineer	15 to 20	Yes, I am in trouble	no response	It is required
Medical doctor	6 to 10	No	no response	It is required
Medical doctor	15 to 20	No	no response	I am not sure
Medical doctor	11 to 15	No	no response	It is required
Medical doctor	6 to 10	Yes, I am in trouble	no response	It is required
Nurse	≥36	No	no response	I am not sure
Nurse	≥54	Yes, I am in trouble	no response	It is required
Others	6 to 10	No	no response	It is required
Medical engineer	15 to 20	No	no response	I am not sure
Medical doctor	15 to 20	No	no response	It is required
Medical doctor	≥21	No	no response	It is required
Medical doctor	11 to 15	No	no response	It is required
Nurse	1 to 2	No	no response	I am not sure
Medical engineer	15 to 20	Yes, I am in trouble	no response	It is required
Medical doctor	15 to 20	No	no response	It is required
Radiology technician	≥59	No	no response	It is required
Medical doctor	3 to 5	Yes, I am in trouble	no response	It is required
Medical doctor	≥22	No	no response	I am not sure
Rehabilitation	3 to 5	Yes, I am in trouble	no response	It is required
Nurse	≥37	No	no response	It is required
Rehabilitation	3 to 5	Yes, I am in trouble	no response	It is required
Medical doctor	≥23	No	no response	It is required
Medical engineer	6 to 10	Yes, I am in trouble	no response	It is required
Medical doctor	15 to 20	No	no response	I am not sure
Others	11 to 15	No	no response	I am not sure
Medical doctor	1 to 2	No	no response	It is required
Medical doctor	11 to 15	No	no response	It is required
Medical doctor	15 to 20	No	no response	It is required
Medical doctor	11 to 15	No	no response	I am not sure
Medical doctor	≥24	No	No	It is required
Others	1 to 2	No	No	It is required
Medical doctor	15 to 20	No	No	It is required
Medical doctor	≥25	No	No	It is required
Rehabilitation	≥20	No	No	It is required
Rehabilitation	3 to 5	Yes, I am in trouble	Yes	It is required
Rehabilitation	15 to 20	No	No	It is required
Rehabilitation	11 to 15	Yes, I am in trouble	No	It is required
Rehabilitation	11 to 15	Yes, I am in trouble	Yes	It is required
Medical doctor	15 to 20	No	No	It is required
Medical doctor	11 to 15	Yes, I am in trouble	Yes	It is required
Medical doctor	≥26	No	No	It is required
Medical doctor	≥27	No	No	It is required
Medical doctor	3 to 5	Yes, I am in trouble	Yes	It is required
Pharmacist	3 to 5	No	No	I am not sure
Medical doctor	11 to 15	Yes, I am in trouble	Yes	It is required
Medical doctor	3 to 5	Yes, I am in trouble	Yes	It is required
Medical doctor	11 to 15	No	No	It is required
Pharmacist	3 to 5	No	No	It is required
Nurse	11 to 15	No	Yes	I am not sure
Nurse	6 to 10	No	Yes	It is required
Medical doctor	≥28	No	No	It is required
Radiology technician	15 to 20	No	No	I am not sure
Medical engineer	6 to 10	No	Yes	I am not sure
Medical doctor	11 to 15	No	No	It is required
Medical doctor	6 to 10	No	No	I am not sure
Rehabilitation	11 to 15	Yes, I am in trouble	Yes	It is required
Rehabilitation	3 to 5	No	No	It is required
Medical doctor	11 to 15	No	No	NOT required
Pharmacist	6 to 10	No	No	It is required
Pharmacist	3 to 5	No	No	It is required
Rehabilitation	1 to 2	No	No	I am not sure
Rehabilitation	15 to 20	No	Yes	It is required
Nurse	15 to 20	No	Yes	It is required
Medical doctor	≥29	No	No	It is required
Rehabilitation	6 to 10	No	No	It is required
Medical doctor	11 to 15	No	No	It is required
Nurse	≥38	No	No	It is required
Nurse	6 to 10	No	No	It is required
Nurse	≥39	No	No	It is required
Medical doctor	11 to 15	No	No	It is required
Medical doctor	≥34	Yes, I am in trouble	Yes	It is required
Nurse	15 to 20	No	No	I am not sure
Radiology technician	≥60	Yes, I am in trouble	No	It is required
Nurse	6 to 10	No	Yes	I am not sure
Nurse	3 to 5	No	No	It is required
Rehabilitation	15 to 20	No	Yes	It is required
Clinical laboratory technician	6 to 10	No	No	I am not sure
Clinical laboratory technician	≥61	No	No	It is required
Nurse	6 to 10	Yes, I am in trouble	Yes	It is required
Nurse	≥55	Yes, I am in trouble	Yes	It is required
Nurse	1 to 2	No	No	It is required
Nurse	3 to 5	Yes, I am in trouble	Yes	I am not sure
Nurse	6 to 10	Yes, I am in trouble	No	It is required
Pharmacist	11 to 15	No	No	It is required
Nurse	15 to 20	No	No	I am not sure
Clinical laboratory technician	≥62	No	No	I am not sure
Medical doctor	≥30	No	No	I am not sure
Nurse	6 to 10	Yes, I am in trouble	Yes	It is required
Nurse	11 to 15	No	Yes	It is required
Nurse	1 to 2	No	No	It is required
Nurse	6 to 10	No	No	I am not sure
Nurse	6 to 10	No	No	It is required
Nurse	≥56	Yes, I am in trouble	No	It is required
Clinical laboratory technician	11 to 15	Yes, I am in trouble	No	It is required
Nurse	≥57	Yes, I am in trouble	No	It is required
Nurse	3 to 5	No	Yes	It is required
Nurse	≥40	No	No	It is required
Medical doctor	≥31	No	No	It is required
Medical doctor	1 to 2	No	Yes	It is required
Clinical laboratory technician	6 to 10	No	No	It is required
Nurse	≥41	No	No	It is required
Medical doctor	1 to 2	No	No	I am not sure
Medical doctor	1 to 2	No	Yes	It is required
Nurse	≥58	Yes, I am in trouble	Yes	It is required
Medical doctor	1 to 2	Yes, I am in trouble	Yes	It is required
Nurse	≥42	No	No	It is required
Medical doctor	1 to 2	Yes, I am in trouble	Yes	It is required
Clinical laboratory technician	6 to 10	No	No	It is required
Nurse	≥43	No	No	It is required
Medical doctor	1 to 2	Yes, I am in trouble	Yes	It is required
Medical doctor	1 to 2	No	No	It is required
Nurse	15 to 20	No	No	It is required
Nurse	15 to 20	No	No	It is required
Nurse	≥44	No	No	It is required
Medical doctor	≥35	Yes, I am in trouble	Yes	It is required
Medical doctor	6 to 10	No	Yes	It is required
Nurse	≥45	No	No	It is required
Medical doctor	11 to 15	No	No	It is required
Medical doctor	≥32	No	No	It is required
Nurse	6 to 10	Yes, I am in trouble	Yes	It is required
Nurse	≥46	No	No	It is required
Medical doctor	15 to 20	Yes, I am in trouble	Yes	It is required
Nurse	≥47	No	No	It is required
Medical doctor	15 to 20	No	No	It is required
Nurse	≥48	No	No	It is required
Nurse	≥49	No	No	It is required
Nurse	≥50	No	No	I am not sure
Nurse	≥51	No	No	I am not sure
Nurse	≥52	No	No	It is required
Nurse	6 to 10	No	Yes	It is required
Nurse	6 to 10	No	No	It is required
Clinical laboratory technician	11 to 15	Yes, I am in trouble	No	It is required
Nurse	6 to 10	No	No	It is required
Nurse	1 to 2	No	No	I am not sure
Nurse	11 to 15	No	No	It is required
Nurse	15 to 20	No	Yes	I am not sure
Medical engineer	11 to 15	Yes, I am in trouble	Yes	It is required
Nurse	6 to 10	Yes, I am in trouble	No	It is required
Nurse	≥53	No	No	I am not sure
Nurse	1 to 2	No	No	It is required
